# Supplementary material for: A type III secretion system is required for Bordetella atropi invasion of host cells in vivo
Source: PLoS Pathog. 2026 Feb 13;22(2):e1013949. doi: 10.1371/journal.ppat.1013949 (PMC12923130; doi:10.1371/journal.ppat.1013949)
Supplement: S1 Table — (XLSX) [file ppat.1013949.s004.xlsx]

## Sheet: Up4FC_in vivo_padj1e-3
Gene ID	baseMean	log2FoldChange	lfcSE	stat	pvalue	padj
cesT	5535.46	10.1762	0.295297	34.4608	3.1e-260	1.75e-256
LUAb4p_02367	5487.69	9.95974	0.296208	33.6241	7.46e-248	2.1e-244
LUAb4p_02813	9032.2	7.69444	0.233555	32.9448	5.02e-238	9.44e-235
LUAb4p_05389	5340.52	7.88611	0.254279	31.0136	3.53e-211	4.98e-208
LUAb4p_05463	4593.55	9.62006	0.310573	30.9752	1.16e-210	1.31e-207
LUAb4p_00884	3399.41	7.76841	0.251239	30.9204	6.36e-210	5.98e-207
LUAb4p_02814	6204.55	7.96951	0.266863	29.8636	5.84e-196	4.71e-193
LUAb4p_00053	3090.83	8.51122	0.296472	28.7084	3e-181	2.11e-178
LUAb4p_01800	6422.79	6.91405	0.240979	28.6915	4.87e-181	3.05e-178
sctB	15708.5	10.8788	0.383853	28.341	1.08e-176	6.09e-174
LUAb4p_05136	1277.11	7.07239	0.24982	28.31	2.61e-176	1.34e-173
LUAb4p_04474	2137.1	8.4518	0.298735	28.292	4.33e-176	2.04e-173
LUAb4p_00739	3982.5	10.1193	0.358231	28.2479	1.51e-175	6.55e-173
LUAb4p_02113	2568.26	7.12379	0.254062	28.0396	5.35e-173	2.16e-170
LUAb4p_03629	6012.16	8.43731	0.302763	27.8677	6.57e-171	2.47e-168
LUAb4p_02118	2018.17	7.34793	0.267578	27.4609	5.14e-166	1.81e-163
LUAb4p_01402	8347.19	8.0151	0.292865	27.3679	6.62e-165	2.18e-162
LUAb4p_04300	3809.72	8.73843	0.319316	27.3661	6.95e-165	2.18e-162
LUAb4p_00895	1872.46	6.92557	0.255595	27.0959	1.1e-161	3.27e-159
LUAb4p_02119	1801.79	7.98703	0.29789	26.812	2.34e-158	6.61e-156
LUAb4p_04473	1966.29	7.24968	0.272963	26.5592	2.01e-155	5.4e-153
sctQ	1379.38	8.44101	0.319392	26.4283	6.47e-154	1.66e-151
sctA	2726.37	9.72258	0.370802	26.2204	1.56e-151	3.81e-149
LUAb4p_00189	2947.15	8.71366	0.332854	26.1786	4.66e-151	1.1e-148
LUAb4p_03212	3957.8	9.49719	0.366202	25.9343	2.74e-148	6.17e-146
LUAb4p_02584	4007.98	7.83888	0.302969	25.8736	1.32e-147	2.87e-145
sctE	14445.1	7.68798	0.297337	25.8561	2.08e-147	4.34e-145
LUAb4p_00896	1030.06	7.35058	0.288555	25.4738	3.85e-143	7.75e-141
LUAb4p_02931	23914.7	8.01331	0.323232	24.7912	1.12e-135	2.17e-133
LUAb4p_04470	1190.19	6.72618	0.271443	24.7793	1.5e-135	2.82e-133
LUAb4p_01080	4176.37	8.18141	0.33153	24.6777	1.85e-134	3.38e-132
LUAb4p_03211	9126.08	9.65194	0.391888	24.6293	6.13e-134	1.08e-131
LUAb4p_02115	1245.03	6.77753	0.276284	24.531	6.9e-133	1.18e-130
LUAb4p_01051	2614.87	7.94994	0.324528	24.4969	1.59e-132	2.64e-130
LUAb4p_01372	1368.29	8.31806	0.340211	24.4497	5.07e-132	8.17e-130
LUAb4p_00390	2440.42	4.85615	0.199021	24.4001	1.7e-131	2.67e-129
bvgS	1100.6	5.92814	0.243008	24.3948	1.94e-131	2.96e-129
LUAb4p_05466	3465.23	8.58968	0.352386	24.3758	3.09e-131	4.59e-129
sseL	719.477	6.6737	0.274433	24.3181	1.26e-130	1.82e-128
LUAb4p_04467	833.452	8.01268	0.331421	24.1767	3.91e-129	5.51e-127
LUAb4p_02585	5622.98	7.13448	0.296861	24.033	1.26e-127	1.73e-125
LUAb4p_02517	980.035	6.55244	0.274734	23.8501	1.01e-125	1.36e-123
LUAb4p_04137	1267.31	6.40352	0.269703	23.7429	1.3e-124	1.71e-122
nepI	1386.04	7.27673	0.312775	23.2651	1e-119	1.28e-117
LUAb4p_00052	1595.4	7.6851	0.33053	23.2508	1.4e-119	1.75e-117
sctJ	843.234	6.86051	0.295084	23.2494	1.44e-119	1.77e-117
LUAb4p_00839	767.639	8.12356	0.352088	23.0725	8.74e-118	1.05e-115
LUAb4p_05460	1022.95	6.50464	0.281981	23.0677	9.78e-118	1.15e-115
LUAb4p_01049	8366.75	8.7589	0.380434	23.0235	2.71e-117	3.12e-115
LUAb4p_05242	3785.28	6.19584	0.269757	22.9683	9.68e-117	1.09e-114
COQ3_1	1199.25	8.05818	0.350993	22.9582	1.22e-116	1.35e-114
LUAb4p_04472	795.179	6.28408	0.275017	22.8498	1.47e-115	1.59e-113
LUAb4p_04619	750.003	7.26648	0.320708	22.6576	1.17e-113	1.25e-111
sctP	996.432	8.30035	0.367483	22.587	5.82e-113	6.08e-111
LUAb4p_00054	4178.53	8.84389	0.396199	22.3218	2.27e-110	2.33e-108
sctF	1301.63	8.42798	0.379164	22.2278	1.85e-109	1.86e-107
LUAb4p_04469	1116.12	8.04013	0.363601	22.1125	2.4e-108	2.37e-106
LUAb4p_05327	1093.54	6.29561	0.286984	21.9371	1.15e-106	1.12e-104
sctN	900.649	9.09541	0.415913	21.8685	5.18e-106	4.95e-104
LUAb4p_05462	680.039	8.04855	0.368487	21.8422	9.22e-106	8.67e-104
LUAb4p_02217	5287.08	7.26021	0.334879	21.6801	3.16e-104	2.92e-102
LUAb4p_03285	605.944	4.88815	0.227013	21.5324	7.74e-103	7e-101
sctV	742.816	8.57037	0.39803	21.532	7.81e-103	7e-101
LUAb4p_05343	1391.55	5.2223	0.243352	21.4599	3.69e-102	3.26e-100
LUAb4p_00495	1174.68	6.62483	0.309139	21.43	7.02e-102	6.1e-100
sctC_1	427.627	6.76891	0.318756	21.2354	4.5e-100	3.84e-98
LUAb4p_02758	563.09	6.26518	0.295302	21.2162	6.77e-100	5.7e-98
LUAb4p_05455	654.344	7.44584	0.351177	21.2025	9.05e-100	7.51e-98
LUAb4p_02120	2384.3	7.03372	0.333487	21.0914	9.53e-99	7.79e-97
LUAb4p_04468	643.767	7.13824	0.346671	20.5908	3.32e-94	2.67e-92
LUAb4p_01805	1833.38	5.74922	0.279766	20.5501	7.69e-94	6.11e-92
rcsC_13	979.509	6.65743	0.324472	20.5177	1.5e-93	1.17e-91
sctD	835.238	7.88329	0.386623	20.3901	2.05e-92	1.58e-90
macB_2	364.99	5.94234	0.293999	20.2122	7.65e-91	5.83e-89
LUAb4p_02889	2198.72	10.011	0.496994	20.1432	3.09e-90	2.32e-88
LUAb4p_05456	527.067	7.62979	0.378969	20.133	3.79e-90	2.82e-88
LUAb4p_02812	1174.44	5.62162	0.280605	20.0339	2.79e-89	2.04e-87
LUAb4p_04476	969.54	9.14072	0.457878	19.9632	1.15e-88	8.32e-87
brpL	2430.47	8.79408	0.442873	19.8569	9.61e-88	6.78e-86
LUAb4p_01803	1536.51	5.13763	0.258882	19.8454	1.21e-87	8.4e-86
LUAb4p_04716	6920.89	5.95043	0.300937	19.773	5.09e-87	3.5e-85
LUAb4p_02587	1529.79	5.11525	0.259172	19.7369	1.04e-86	7.06e-85
LUAb4p_03324	1169.62	4.8988	0.248569	19.708	1.84e-86	1.24e-84
LUAb4p_05464	1871.19	11.5068	0.585058	19.6679	4.07e-86	2.7e-84
LUAb4p_05571	1095.4	6.86249	0.351516	19.5225	7.06e-85	4.63e-83
LUAb4p_01065	1950.74	9.80898	0.505682	19.3975	8.1e-84	5.25e-82
LUAb4p_05459	556.601	7.85066	0.40679	19.2991	5.47e-83	3.51e-81
sctL	700.514	9.22247	0.478749	19.2637	1.08e-82	6.87e-81
LUAb4p_02114	890.55	8.25532	0.428903	19.2475	1.48e-82	9.28e-81
LUAb4p_04836	1047.48	6.63347	0.347057	19.1135	1.95e-81	1.21e-79
LUAb4p_05467	927.133	7.78686	0.408096	19.0809	3.64e-81	2.23e-79
LUAb4p_02116	1102.85	5.94601	0.312419	19.0322	9.23e-81	5.6e-79
LUAb4p_00231	771.475	4.89542	0.257686	18.9976	1.79e-80	1.07e-78
rcsB_2	580.622	7.32784	0.387592	18.9061	1.02e-79	6.04e-78
lpp	2242.59	3.71621	0.196717	18.8911	1.35e-79	7.93e-78
LUAb4p_02520	1009.35	5.54671	0.294031	18.8644	2.24e-79	1.3e-77
LUAb4p_01804	801.277	4.5361	0.242512	18.7046	4.54e-78	2.61e-76
LUAb4p_04720	2010.18	6.23212	0.336321	18.5303	1.18e-76	6.7e-75
LUAb4p_01624	757.922	6.79576	0.366776	18.5284	1.22e-76	6.88e-75
LUAb4p_03878	2309.57	3.8331	0.208248	18.4064	1.17e-75	6.51e-74
bvgA_1	316.859	6.86996	0.373723	18.3825	1.81e-75	1e-73
LUAb4p_04475	591.02	7.97419	0.433836	18.3806	1.88e-75	1.03e-73
LUAb4p_00351	1854.36	5.41507	0.294705	18.3746	2.1e-75	1.14e-73
LUAb4p_01546	407.252	5.38273	0.293118	18.3637	2.57e-75	1.38e-73
LUAb4p_02213	345.55	5.84788	0.31854	18.3584	2.83e-75	1.51e-73
LUAb4p_05107	1272.34	6.81407	0.37186	18.3243	5.3e-75	2.79e-73
sctI	632.53	9.25582	0.506918	18.259	1.76e-74	9.17e-73
LUAb4p_05454	647.219	6.45758	0.354976	18.1916	6.02e-74	3.09e-72
LUAb4p_01221	1698.76	4.94334	0.272786	18.1217	2.15e-73	1.09e-71
LUAb4p_02369	1066.49	5.86095	0.324539	18.0593	6.67e-73	3.36e-71
LUAb4p_00391	642.061	4.53076	0.251138	18.0409	9.31e-73	4.65e-71
LUAb4p_04715	810.314	5.74021	0.319737	17.9529	4.55e-72	2.25e-70
ilvI_1	1244.77	5.31369	0.297089	17.8859	1.52e-71	7.45e-70
LUAb4p_03483	257.362	5.87529	0.330485	17.7778	1.05e-70	5.11e-69
LUAb4p_01802	797.46	3.53948	0.199334	17.7566	1.53e-70	7.39e-69
LUAb4p_01318	697.688	3.82978	0.217878	17.5777	3.65e-69	1.75e-67
LUAb4p_01596	1073.96	3.93997	0.227024	17.3548	1.81e-67	8.59e-66
LUAb4p_05143	416.011	8.07844	0.474297	17.0324	4.72e-65	2.22e-63
LUAb4p_04136	396.921	5.10414	0.30144	16.9325	2.59e-64	1.21e-62
LUAb4p_01855	519.72	5.71264	0.337949	16.9039	4.21e-64	1.95e-62
sctK	421.326	8.84202	0.524171	16.8686	7.66e-64	3.51e-62
LUAb4p_02586	2640.34	5.24667	0.311279	16.8552	9.61e-64	4.37e-62
LUAb4p_01622	332.385	5.15431	0.307331	16.7712	3.96e-63	1.79e-61
proP_4	780.815	4.3825	0.261381	16.7667	4.28e-63	1.91e-61
LUAb4p_00352	554.493	6.20113	0.371184	16.7064	1.18e-62	5.23e-61
LUAb4p_00848	331.304	5.13186	0.307546	16.6865	1.64e-62	7.24e-61
aceA	804.383	3.22066	0.19337	16.6554	2.76e-62	1.21e-60
pdeN	1319.23	5.23686	0.315266	16.6109	5.81e-62	2.52e-60
LUAb4p_04375	694.239	5.53933	0.333723	16.5986	7.13e-62	3.07e-60
LUAb4p_01005	524.223	5.10999	0.308067	16.5873	8.61e-62	3.68e-60
LUAb4p_01626	699.857	6.33649	0.382062	16.585	8.95e-62	3.8e-60
LUAb4p_03874	670.073	3.84674	0.232739	16.5281	2.3e-61	9.69e-60
LUAb4p_05628	676	4.45175	0.269435	16.5225	2.52e-61	1.06e-59
LUAb4p_05119	983.938	4.71318	0.285931	16.4836	4.81e-61	2e-59
clpV1_1	300.796	4.45063	0.272457	16.3351	5.55e-60	2.29e-58
LUAb4p_02866	598.089	4.51745	0.276731	16.3243	6.63e-60	2.71e-58
LUAb4p_05186	455.351	6.80822	0.418479	16.269	1.64e-59	6.65e-58
chaC_1	2036.25	3.98578	0.245765	16.2179	3.77e-59	1.51e-57
LUAb4p_00897	605.278	3.44029	0.212376	16.1991	5.12e-59	2.03e-57
prn	1902.87	5.81673	0.359305	16.1888	6.05e-59	2.39e-57
AvrPphF ORF2	838.114	7.31629	0.452019	16.1858	6.35e-59	2.49e-57
LUAb4p_04418	362.74	4.23788	0.262369	16.1524	1.09e-58	4.25e-57
LUAb4p_03718	280.257	4.44712	0.27535	16.1508	1.12e-58	4.33e-57
LUAb4p_01831	6411.2	3.59839	0.222973	16.1383	1.37e-58	5.27e-57
LUAb4p_03875	3272.6	4.55692	0.282778	16.1148	2.01e-58	7.65e-57
LUAb4p_01856	801.798	5.38425	0.334336	16.1043	2.38e-58	9.01e-57
btrV_2	495.995	5.21876	0.324309	16.0919	2.91e-58	1.09e-56
LUAb4p_01625	515.891	5.52504	0.344208	16.0514	5.59e-58	2.09e-56
LUAb4p_01492	443.97	4.68925	0.292424	16.0358	7.19e-58	2.67e-56
dadX_3	578.972	9.17727	0.57379	15.9941	1.4e-57	5.18e-56
glnH_2	6344.27	3.93288	0.247336	15.9009	6.24e-57	2.29e-55
LUAb4p_03136	272.327	5.87419	0.370037	15.8746	9.5e-57	3.46e-55
LUAb4p_03976	1765.62	6.59804	0.41607	15.858	1.24e-56	4.48e-55
LUAb4p_01491	307.1	6.74601	0.426754	15.8077	2.75e-56	9.89e-55
LUAb4p_02888	328.625	6.26456	0.397934	15.7427	7.71e-56	2.75e-54
LUAb4p_01194	200.653	6.08727	0.388313	15.6762	2.2e-55	7.81e-54
LUAb4p_04718	2441.29	4.30702	0.274818	15.6723	2.34e-55	8.25e-54
rhtB_4	586.242	10.0555	0.643855	15.6177	5.52e-55	1.93e-53
LUAb4p_05117	260.145	5.14266	0.330955	15.5389	1.89e-54	6.59e-53
LUAb4p_02092	726.59	6.71314	0.433443	15.4879	4.18e-54	1.45e-52
yodB	834.411	3.16047	0.204635	15.4444	8.22e-54	2.81e-52
LUAb4p_01846	663.584	5.22449	0.338436	15.4372	9.21e-54	3.13e-52
LUAb4p_01845	536.315	6.23788	0.404374	15.426	1.09e-53	3.7e-52
LUAb4p_01923	348.189	3.6388	0.236339	15.3966	1.73e-53	5.8e-52
LUAb4p_00267	152.931	5.22978	0.341046	15.3345	4.49e-53	1.5e-51
LUAb4p_01801	376.787	4.68333	0.305696	15.3202	5.6e-53	1.86e-51
sctU	229.384	6.71751	0.4392	15.2949	8.27e-53	2.73e-51
LUAb4p_04751	195.595	5.87396	0.384128	15.2917	8.69e-53	2.85e-51
LUAb4p_01490	255.403	5.17767	0.339247	15.2623	1.36e-52	4.45e-51
LUAb4p_02588	589.779	6.42553	0.421198	15.2554	1.52e-52	4.89e-51
LUAb4p_02932	871.179	5.31023	0.348126	15.2538	1.55e-52	4.98e-51
neo	362.664	4.65057	0.305166	15.2395	1.93e-52	6.17e-51
LUAb4p_02200	258.618	4.02712	0.264282	15.2379	1.98e-52	6.28e-51
LUAb4p_04471	381.599	4.35116	0.285651	15.2325	2.15e-52	6.79e-51
LUAb4p_04135	329.055	6.76234	0.445852	15.1672	5.83e-52	1.83e-50
LUAb4p_05392	334.907	5.16389	0.341318	15.1292	1.04e-51	3.24e-50
LUAb4p_00346	323.674	4.49367	0.29745	15.1073	1.45e-51	4.49e-50
dapb3_1	307.975	3.79082	0.251456	15.0755	2.35e-51	7.24e-50
LUAb4p_05468	222.056	4.94994	0.328453	15.0705	2.53e-51	7.76e-50
LUAb4p_05570	930.794	4.55763	0.302595	15.0618	2.89e-51	8.8e-50
LUAb4p_02117	506.843	3.80252	0.252624	15.0521	3.34e-51	1.01e-49
LUAb4p_04721	761.196	5.20998	0.347507	14.9924	8.23e-51	2.48e-49
LUAb4p_05144	418.231	7.25395	0.486894	14.8984	3.37e-50	1.01e-48
LUAb4p_04380	256.946	5.03811	0.338896	14.8663	5.46e-50	1.63e-48
sctT	241.329	7.53791	0.507463	14.8541	6.54e-50	1.94e-48
LUAb4p_04378	444.082	5.32639	0.358598	14.8534	6.61e-50	1.95e-48
ravA	196.799	4.67095	0.316772	14.7455	3.29e-49	9.62e-48
LUAb4p_05452	366.469	5.07089	0.343906	14.745	3.32e-49	9.64e-48
LUAb4p_01874	404.606	4.77993	0.325324	14.6928	7.16e-49	2.07e-47
LUAb4p_01489	221.916	5.87366	0.39983	14.6904	7.43e-49	2.14e-47
LUAb4p_04569	371.894	4.23714	0.288493	14.6871	7.8e-49	2.23e-47
metR_2	370.723	4.04247	0.276372	14.6269	1.89e-48	5.39e-47
ntaA_5	431.551	3.82066	0.263014	14.5265	8.24e-48	2.34e-46
LUAb4p_01540	261.457	7.23373	0.499142	14.4923	1.35e-47	3.82e-46
LUAb4p_00350	1201.7	4.20601	0.291012	14.453	2.4e-47	6.73e-46
LUAb4p_04376	1360.88	3.72452	0.257712	14.4523	2.43e-47	6.77e-46
LUAb4p_02461	831.551	4.67453	0.3237	14.4409	2.86e-47	7.95e-46
yenB	1272.5	3.11046	0.216156	14.3899	5.99e-47	1.65e-45
LUAb4p_00768	659.815	4.07443	0.283332	14.3804	6.87e-47	1.88e-45
LUAb4p_04722	1034.46	7.15997	0.499747	14.3272	1.48e-46	4.03e-45
LUAb4p_01623	262.623	5.25648	0.367683	14.2962	2.31e-46	6.27e-45
ntaA_2	676.143	4.3098	0.302126	14.2649	3.62e-46	9.77e-45
LUAb4p_00735	444.995	3.12871	0.219956	14.2243	6.48e-46	1.74e-44
LUAb4p_02729	2418.31	4.6997	0.330513	14.2194	6.95e-46	1.86e-44
LUAb4p_03900	379.001	3.48535	0.246565	14.1356	2.29e-45	6.07e-44
LUAb4p_03714	156.149	5.62141	0.397827	14.1303	2.47e-45	6.51e-44
LUAb4p_01853	277.383	5.66006	0.402249	14.071	5.72e-45	1.5e-43
LUAb4p_05465	188.948	7.39738	0.525832	14.068	5.98e-45	1.56e-43
LUAb4p_05453	118.243	4.95434	0.35227	14.0641	6.32e-45	1.64e-43
LUAb4p_02933	188.813	6.35782	0.453739	14.0121	1.32e-44	3.4e-43
LUAb4p_04379	358.387	4.73332	0.338204	13.9954	1.66e-44	4.28e-43
yngG_2	389.882	5.30008	0.37964	13.9608	2.7e-44	6.93e-43
LUAb4p_02112	336.404	3.94759	0.282995	13.9493	3.18e-44	8.1e-43
LUAb4p_03184	158.379	6.57317	0.473724	13.8755	8.91e-44	2.26e-42
LUAb4p_01079	1459.99	6.80176	0.494017	13.7683	3.96e-43	9.96e-42
LUAb4p_00343	1191.77	3.75524	0.273211	13.7448	5.47e-43	1.37e-41
LUAb4p_03329	663.496	4.15414	0.303019	13.7092	8.94e-43	2.22e-41
LUAb4p_05306	263.228	4.35348	0.318531	13.6674	1.59e-42	3.94e-41
LUAb4p_04857	345.186	4.02199	0.295394	13.6157	3.23e-42	7.96e-41
LUAb4p_01430	118.794	4.37521	0.321686	13.6008	3.96e-42	9.71e-41
LUAb4p_03877	145.941	5.21364	0.383417	13.5978	4.13e-42	1.01e-40
aqpZ	1807.53	5.07565	0.374213	13.5635	6.59e-42	1.6e-40
LUAb4p_00376	188.578	6.17298	0.45531	13.5578	7.13e-42	1.73e-40
LUAb4p_05457	895.012	4.148	0.306863	13.5175	1.23e-41	2.96e-40
norG_2	2308.93	3.69589	0.274423	13.4678	2.42e-41	5.78e-40
LUAb4p_03339	527.947	3.98909	0.296642	13.4475	3.18e-41	7.58e-40
LUAb4p_00344	218.472	4.83693	0.361516	13.3796	7.96e-41	1.89e-39
LUAb4p_01852	721.834	4.25108	0.318473	13.3483	1.21e-40	2.86e-39
LUAb4p_01037	803.452	3.8043	0.285808	13.3107	2.01e-40	4.72e-39
LUAb4p_05328	225.065	5.1687	0.388556	13.3023	2.24e-40	5.25e-39
LUAb4p_02509	246.095	3.36893	0.254524	13.2362	5.42e-40	1.26e-38
LUAb4p_01822	783.808	4.1667	0.315582	13.2032	8.4e-40	1.95e-38
LUAb4p_02229	306.054	4.49858	0.340731	13.2027	8.46e-40	1.96e-38
LUAb4p_00577	2563.86	3.19443	0.242028	13.1986	8.94e-40	2.06e-38
LUAb4p_03879	1526.18	2.91061	0.220696	13.1883	1.02e-39	2.35e-38
LUAb4p_02942	1142.94	2.89769	0.220333	13.1514	1.67e-39	3.81e-38
glnK	221.063	4.70929	0.359661	13.0937	3.58e-39	8.14e-38
LUAb4p_05017	3763.73	3.11974	0.239269	13.0386	7.38e-39	1.66e-37
LUAb4p_04479	1099.61	2.72031	0.208796	13.0285	8.42e-39	1.89e-37
LUAb4p_03284	113.499	5.35513	0.411234	13.0221	9.16e-39	2.05e-37
LUAb4p_05087	613.199	3.05223	0.234545	13.0134	1.03e-38	2.29e-37
LUAb4p_02671	190.373	3.24924	0.249714	13.0118	1.05e-38	2.33e-37
bauA	1378.45	3.34267	0.257952	12.9585	2.1e-38	4.65e-37
LUAb4p_01325	128.236	5.35365	0.414135	12.9273	3.16e-38	6.93e-37
LUAb4p_04302	203.519	5.46284	0.422752	12.9221	3.38e-38	7.39e-37
LUAb4p_05150	492.206	3.50449	0.271476	12.909	4e-38	8.69e-37
glnH_1	347.188	3.75407	0.293196	12.804	1.56e-37	3.37e-36
LUAb4p_00345	185.739	4.27715	0.334111	12.8016	1.61e-37	3.46e-36
LUAb4p_04519	273.759	4.04588	0.316127	12.7983	1.68e-37	3.6e-36
LUAb4p_04348	2875.74	4.0941	0.321008	12.7539	2.97e-37	6.34e-36
LUAb4p_02874	333.851	5.10464	0.400357	12.7502	3.11e-37	6.62e-36
groS2	6348.34	2.56678	0.20274	12.6604	9.8e-37	2.07e-35
LUAb4p_00188	238.902	4.34403	0.34434	12.6155	1.73e-36	3.65e-35
LUAb4p_04723	603.42	5.8293	0.465765	12.5155	6.14e-36	1.28e-34
LUAb4p_02362	213.536	5.38445	0.430479	12.508	6.75e-36	1.4e-34
LUAb4p_00864	261.746	3.26835	0.261674	12.4902	8.45e-36	1.75e-34
iscA	360.922	3.79597	0.304082	12.4834	9.2e-36	1.9e-34
LUAb4p_03198	194.662	3.11553	0.249771	12.4735	1.04e-35	2.14e-34
smtB_3	413.761	4.39886	0.352838	12.4671	1.13e-35	2.31e-34
LUAb4p_02872	163.683	4.93116	0.395782	12.4593	1.25e-35	2.54e-34
est	417.767	4.63368	0.373259	12.4141	2.19e-35	4.45e-34
LUAb4p_00051	312.955	5.57751	0.450182	12.3895	2.98e-35	6.03e-34
LUAb4p_04562	2229.42	5.4289	0.438675	12.3757	3.54e-35	7.13e-34
LUAb4p_02364	207.068	4.02128	0.326721	12.308	8.2e-35	1.65e-33
LUAb4p_03243	404.157	4.04203	0.328599	12.3008	8.97e-35	1.79e-33
LUAb4p_04382	207.662	4.37705	0.356006	12.2949	9.65e-35	1.92e-33
LUAb4p_00778	1358.29	4.37587	0.357507	12.2399	1.9e-34	3.76e-33
LUAb4p_02445	119.232	4.14694	0.338896	12.2366	1.98e-34	3.91e-33
LUAb4p_02093	1675.61	4.04973	0.332632	12.1748	4.23e-34	8.32e-33
LUAb4p_04419	172.974	5.21719	0.429424	12.1493	5.79e-34	1.13e-32
rcsC_9	689.255	2.46547	0.20358	12.1106	9.29e-34	1.81e-32
LUAb4p_01547	253.078	2.92723	0.242783	12.057	1.78e-33	3.44e-32
futA1	247.285	3.88188	0.32223	12.0469	2.01e-33	3.88e-32
LUAb4p_01977	220.291	5.09991	0.425581	11.9834	4.34e-33	8.33e-32
LUAb4p_02869	142.739	4.39122	0.367083	11.9625	5.59e-33	1.06e-31
LUAb4p_04568	150.275	4.55763	0.381591	11.9438	7e-33	1.33e-31
LUAb4p_05116	118.271	5.39729	0.452245	11.9344	7.83e-33	1.48e-31
LUAb4p_03713	411.06	4.62622	0.388552	11.9063	1.1e-32	2.07e-31
LUAb4p_04856	261.682	3.29957	0.283122	11.6542	2.18e-31	4.09e-30
LUAb4p_01509	135.825	3.32072	0.285184	11.6441	2.46e-31	4.56e-30
LUAb4p_00387	201.638	2.85224	0.244961	11.6437	2.47e-31	4.57e-30
bepA_3	1716.34	11.8544	1.02086	11.6122	3.57e-31	6.59e-30
LUAb4p_01798	76.843	3.98574	0.343709	11.5963	4.31e-31	7.91e-30
LUAb4p_02969	278.723	4.59675	0.397211	11.5726	5.68e-31	1.04e-29
LUAb4p_01854	97.6184	6.25407	0.54112	11.5576	6.75e-31	1.23e-29
LUAb4p_03560	442.838	3.79532	0.330064	11.4987	1.34e-30	2.43e-29
LUAb4p_00643	278.568	2.84829	0.247929	11.4883	1.51e-30	2.73e-29
cspG	2055.18	2.8798	0.250753	11.4846	1.58e-30	2.84e-29
pmdD_1	237.181	2.87221	0.25049	11.4664	1.95e-30	3.49e-29
mdtD_2	866.146	4.02536	0.351551	11.4503	2.34e-30	4.17e-29
yojI	91.6223	3.48471	0.304508	11.4438	2.53e-30	4.48e-29
LUAb4p_04381	204.121	3.60041	0.320587	11.2307	2.88e-29	5.07e-28
LUAb4p_05329	142.156	5.01453	0.446612	11.2279	2.97e-29	5.21e-28
LUAb4p_03183	69.0177	4.15247	0.369853	11.2274	2.99e-29	5.23e-28
LUAb4p_02930	2188.72	3.69597	0.329541	11.2155	3.42e-29	5.96e-28
LUAb4p_03716	82.838	4.91868	0.440282	11.1717	5.61e-29	9.74e-28
LUAb4p_00942	1899.13	3.04528	0.27376	11.1239	9.6e-29	1.66e-27
LUAb4p_03337	139.125	4.23961	0.381821	11.1037	1.2e-28	2.07e-27
oprM_7	197.136	3.98695	0.360418	11.062	1.92e-28	3.29e-27
htpG	6374.64	2.02772	0.183514	11.0494	2.21e-28	3.76e-27
btrW_2	121.206	7.74727	0.701682	11.041	2.42e-28	4.12e-27
LUAb4p_01271	629.211	2.73426	0.248154	11.0184	3.12e-28	5.28e-27
LUAb4p_01917	695.135	3.3811	0.3084	10.9633	5.73e-28	9.68e-27
msrA3	2132.61	2.79283	0.255174	10.9448	7.03e-28	1.18e-26
LUAb4p_00027	79.0315	5.42052	0.49691	10.9085	1.05e-27	1.76e-26
LUAb4p_04570	325.576	3.09065	0.285176	10.8377	2.28e-27	3.8e-26
LUAb4p_04301	3626.64	8.40903	0.777536	10.815	2.92e-27	4.85e-26
LUAb4p_05330	216.449	3.66747	0.339212	10.8117	3.03e-27	5e-26
hcp1_1	349.838	4.4393	0.410795	10.8066	3.2e-27	5.27e-26
yhjE	2475.16	2.83564	0.262818	10.7894	3.86e-27	6.32e-26
LUAb4p_00943	2878.07	4.8479	0.44962	10.7822	4.18e-27	6.81e-26
LUAb4p_04575	363.829	4.19252	0.388876	10.7811	4.23e-27	6.87e-26
argP_7	216.362	2.41687	0.225011	10.7411	6.52e-27	1.06e-25
LUAb4p_01876	167.211	3.10315	0.288921	10.7405	6.57e-27	1.06e-25
oxyR_4	336.452	2.35552	0.219452	10.7337	7.07e-27	1.14e-25
LUAb4p_02868	133.722	4.49559	0.419038	10.7283	7.49e-27	1.2e-25
hslU	5197.35	2.57859	0.240982	10.7003	1.01e-26	1.62e-25
adh	377.307	4.30887	0.402733	10.6991	1.03e-26	1.63e-25
LUAb4p_04717	428.583	3.86762	0.362398	10.6723	1.37e-26	2.17e-25
LUAb4p_02260	836.527	2.17759	0.20463	10.6416	1.91e-26	3e-25
LUAb4p_03780	568.707	2.86131	0.269078	10.6337	2.08e-26	3.25e-25
msrB_2	835.876	2.49948	0.235284	10.6232	2.32e-26	3.63e-25
LUAb4p_03873	1292.39	2.71657	0.255846	10.618	2.46e-26	3.83e-25
grpE	3251.68	2.16889	0.20444	10.6089	2.71e-26	4.21e-25
smc_4	598.945	2.31599	0.218388	10.605	2.83e-26	4.38e-25
LUAb4p_02875	484.37	3.06652	0.28922	10.6027	2.89e-26	4.47e-25
LUAb4p_04006	519.671	4.013	0.379288	10.5804	3.68e-26	5.66e-25
LUAb4p_02876	327.373	3.04125	0.28859	10.5383	5.75e-26	8.79e-25
macA	236.012	3.00415	0.285281	10.5305	6.25e-26	9.53e-25
yccA	4159.61	2.06056	0.195841	10.5216	6.87e-26	1.04e-24
LUAb4p_00392	759.87	3.49898	0.332757	10.5151	7.36e-26	1.11e-24
hiuH	481.642	4.1555	0.395542	10.5058	8.12e-26	1.22e-24
LUAb4p_04020	2068.32	2.36486	0.225316	10.4957	9.04e-26	1.35e-24
LUAb4p_00953	213.994	3.59084	0.342431	10.4863	9.98e-26	1.49e-24
LUAb4p_02557	154.787	3.5478	0.338432	10.483	1.03e-25	1.54e-24
LUAb4p_00349	330.903	3.05672	0.292431	10.4528	1.42e-25	2.11e-24
rsxC	410.096	4.14435	0.396788	10.4447	1.55e-25	2.29e-24
LUAb4p_02519	251.417	2.95276	0.283234	10.4252	1.9e-25	2.81e-24
tdh_1	846.454	3.04985	0.293093	10.4058	2.33e-25	3.44e-24
LUAb4p_00894	175.232	4.51577	0.433986	10.4053	2.34e-25	3.44e-24
LUAb4p_01322	147.662	3.29493	0.316739	10.4027	2.41e-25	3.53e-24
LUAb4p_00011	66.1797	4.20253	0.404118	10.3993	2.5e-25	3.65e-24
LUAb4p_05458	299.694	12.5121	1.20617	10.3734	3.28e-25	4.78e-24
LUAb4p_02672	3602.06	2.95385	0.285773	10.3363	4.83e-25	7.02e-24
LUAb4p_00840	53.3012	5.36684	0.519813	10.3245	5.46e-25	7.89e-24
LUAb4p_04837	557.16	2.60484	0.252768	10.3053	6.67e-25	9.63e-24
hcaB_4	308.892	2.52723	0.245577	10.291	7.74e-25	1.11e-23
LUAb4p_05335	145.689	3.06367	0.298935	10.2486	1.2e-24	1.71e-23
LUAb4p_05229	614.494	2.42017	0.237399	10.1945	2.1e-24	2.98e-23
LUAb4p_05206	410.844	2.18677	0.216209	10.1141	4.78e-24	6.74e-23
LUAb4p_00374	55.9016	5.8684	0.586175	10.0114	1.36e-23	1.9e-22
aspA	316.883	2.87463	0.287229	10.0081	1.4e-23	1.96e-22
LUAb4p_02488	1539.19	2.90908	0.291544	9.97817	1.9e-23	2.65e-22
LUAb4p_03719	64.3055	4.94267	0.497003	9.94495	2.65e-23	3.69e-22
iscX	128.74	3.18808	0.321083	9.92915	3.11e-23	4.31e-22
LUAb4p_03598	138.456	3.99603	0.403032	9.91494	3.58e-23	4.94e-22
inaA	1237.14	2.5615	0.258769	9.89877	4.21e-23	5.78e-22
LUAb4p_04719	51.1192	4.5418	0.459342	9.88762	4.71e-23	6.45e-22
LUAb4p_03440	507.854	2.57359	0.260358	9.88484	4.84e-23	6.62e-22
hslV	2585.52	2.47847	0.250901	9.8783	5.17e-23	7.03e-22
LUAb4p_02903	604.444	4.21477	0.429188	9.82033	9.2e-23	1.25e-21
glsA1	1221.37	2.813	0.286692	9.8119	1e-22	1.35e-21
glnG	676.731	2.13493	0.217891	9.79815	1.15e-22	1.54e-21
ntaA_4	117.091	3.6241	0.370197	9.78966	1.25e-22	1.68e-21
LUAb4p_03717	48.1479	4.94847	0.510625	9.691	3.29e-22	4.38e-21
sctO	321.818	11.6558	1.20297	9.6892	3.35e-22	4.45e-21
slyB	270.984	4.54563	0.469323	9.68552	3.47e-22	4.6e-21
LUAb4p_02703	334.66	3.17345	0.327861	9.67924	3.69e-22	4.88e-21
fixL	1222.94	2.09068	0.217526	9.6112	7.17e-22	9.45e-21
LUAb4p_02589	64.021	4.95307	0.516774	9.58459	9.28e-22	1.22e-20
hutI_2	243.564	4.05751	0.423962	9.57045	1.06e-21	1.4e-20
nanT_4	581.217	3.65043	0.381514	9.56828	1.09e-21	1.42e-20
LUAb4p_02867	62.3514	4.59712	0.480894	9.55952	1.18e-21	1.54e-20
LUAb4p_00050	826.641	4.03557	0.422845	9.54385	1.38e-21	1.79e-20
rubA2	571.721	2.49366	0.261348	9.54154	1.41e-21	1.82e-20
phzF	415.155	2.18846	0.229484	9.53641	1.48e-21	1.91e-20
LUAb4p_02697	90.3642	4.06323	0.426179	9.5341	1.51e-21	1.95e-20
rcsB_1	912.664	2.13018	0.223729	9.52126	1.71e-21	2.19e-20
LUAb4p_00559	331.509	3.0865	0.326714	9.44711	3.48e-21	4.45e-20
mqsA_2	65.9177	3.66908	0.390419	9.3978	5.57e-21	7.06e-20
tpd	617.919	3.05441	0.325489	9.38407	6.35e-21	8.01e-20
acrE	910.478	2.43385	0.259496	9.37916	6.65e-21	8.37e-20
LUAb4p_03711	50.6697	4.53108	0.484176	9.35833	8.1e-21	1.02e-19
LUAb4p_01864	122.308	3.55464	0.382214	9.30013	1.4e-20	1.75e-19
LUAb4p_03012	148.7	2.44938	0.26369	9.28885	1.56e-20	1.94e-19
LUAb4p_04266	650.895	2.85622	0.307536	9.28742	1.58e-20	1.96e-19
LUAb4p_03720	98.8768	2.95806	0.318601	9.28454	1.62e-20	2e-19
kdhB	87.1206	3.80901	0.410684	9.27479	1.78e-20	2.19e-19
LUAb4p_01047	145.988	3.04859	0.329918	9.24044	2.45e-20	3e-19
speE_1	121.976	4.01211	0.434283	9.23847	2.5e-20	3.05e-19
mdtG	393.856	2.94902	0.319985	9.2161	3.08e-20	3.75e-19
vapB2	76.5661	3.33237	0.361606	9.21546	3.1e-20	3.76e-19
LUAb4p_00769	54.8449	5.01854	0.545413	9.20137	3.53e-20	4.28e-19
LUAb4p_00516	311.918	2.67347	0.290605	9.19968	3.59e-20	4.34e-19
LUAb4p_01808	393.483	2.32679	0.25427	9.15088	5.65e-20	6.81e-19
ctpF	437.845	2.35912	0.258031	9.14281	6.09e-20	7.32e-19
LUAb4p_03439	138.121	2.40856	0.263856	9.12829	6.96e-20	8.35e-19
LUAb4p_02877	176.851	2.74394	0.30146	9.10216	8.86e-20	1.06e-18
LUAb4p_02944	534.585	2.56678	0.28208	9.0995	9.08e-20	1.08e-18
LUAb4p_02545	74.3369	5.2103	0.573964	9.07775	1.11e-19	1.32e-18
mmgC_2	47.8443	4.39837	0.484546	9.0773	1.11e-19	1.32e-18
LUAb4p_00458	58.3097	5.35423	0.590089	9.0736	1.15e-19	1.36e-18
LUAb4p_01734	47.5308	3.75223	0.413912	9.0653	1.24e-19	1.47e-18
bioF_1	86.0319	2.7799	0.308432	9.013	2e-19	2.35e-18
acrB_1	423.003	2.70747	0.301893	8.9683	3.01e-19	3.5e-18
gci_1	124.048	3.64867	0.407602	8.95154	3.51e-19	4.06e-18
mdlB_2	511.446	3.06095	0.342615	8.93411	4.1e-19	4.74e-18
LUAb4p_05461	173.401	10.7601	1.20712	8.91392	4.93e-19	5.65e-18
LUAb4p_02871	58.0875	5.79979	0.651223	8.90599	5.29e-19	6.05e-18
LUAb4p_00827	179.325	3.18072	0.357254	8.90325	5.42e-19	6.19e-18
xpkA	628.438	2.56049	0.287796	8.89691	5.74e-19	6.54e-18
LUAb4p_02468	240.88	3.00734	0.338107	8.89464	5.86e-19	6.67e-18
LUAb4p_01545	136.053	3.25934	0.366827	8.88521	6.38e-19	7.23e-18
LUAb4p_05185	76.4333	3.67745	0.415939	8.84132	9.46e-19	1.07e-17
LUAb4p_01172	81.3407	2.84065	0.323209	8.78891	1.51e-18	1.7e-17
LUAb4p_01651	138.596	2.57657	0.293202	8.78771	1.53e-18	1.72e-17
LUAb4p_02473	871.684	2.34771	0.267563	8.77444	1.72e-18	1.93e-17
LUAb4p_02870	63.0845	4.30001	0.490091	8.7739	1.73e-18	1.93e-17
LUAb4p_02736	46.8386	3.70947	0.423171	8.76589	1.85e-18	2.07e-17
LUAb4p_03748	670.249	2.70391	0.308552	8.76322	1.9e-18	2.11e-17
LUAb4p_02728	798.574	2.00132	0.228758	8.74863	2.16e-18	2.4e-17
LUAb4p_01987	76.0857	3.47802	0.398493	8.72795	2.59e-18	2.86e-17
LUAb4p_00348	1332.28	2.08036	0.23863	8.71794	2.83e-18	3.12e-17
LUAb4p_02771	80.4009	4.04622	0.464912	8.70319	3.23e-18	3.55e-17
sfnC_2	51.3144	3.65025	0.419966	8.69177	3.57e-18	3.92e-17
LUAb4p_03825	94.3633	4.49746	0.517535	8.69015	3.62e-18	3.96e-17
tmoT_3	159.654	3.12653	0.360074	8.68301	3.85e-18	4.21e-17
LUAb4p_01334	39.9082	4.43953	0.511627	8.67729	4.05e-18	4.42e-17
ohrB_2	134.705	2.52539	0.291144	8.67401	4.17e-18	4.54e-17
LUAb4p_03007	2753.96	3.56082	0.411524	8.65276	5.03e-18	5.46e-17
LUAb4p_00427	261.948	4.10765	0.476162	8.62658	6.32e-18	6.83e-17
macB_1	168.427	2.19227	0.254612	8.61023	7.29e-18	7.85e-17
yfdE_3	39.8806	4.60895	0.537885	8.56866	1.05e-17	1.12e-16
LUAb4p_02742	34.4042	4.08942	0.477986	8.55552	1.17e-17	1.24e-16
LUAb4p_03708	137.902	3.77278	0.441385	8.54759	1.26e-17	1.33e-16
crt_1	37.7886	5.46609	0.639669	8.54518	1.28e-17	1.36e-16
LUAb4p_03913	118.458	2.74819	0.322716	8.5158	1.65e-17	1.74e-16
LUAb4p_04752	401.234	2.42186	0.286783	8.44495	3.04e-17	3.15e-16
amtB_2	315.903	2.83024	0.335273	8.44158	3.13e-17	3.24e-16
LUAb4p_03341	291.522	2.8818	0.341807	8.43108	3.42e-17	3.54e-16
nicX_1	341.422	2.58311	0.306582	8.4255	3.59e-17	3.7e-16
LUAb4p_03681	279.182	2.46517	0.292666	8.42315	3.67e-17	3.77e-16
rhaR_2	710.913	2.32747	0.277584	8.38472	5.08e-17	5.18e-16
acpP_1	36.2634	4.72762	0.567246	8.33434	7.79e-17	7.84e-16
LUAb4p_01582	340.483	2.34595	0.281745	8.32649	8.33e-17	8.34e-16
LUAb4p_00885	303.742	2.98815	0.360184	8.29617	1.08e-16	1.07e-15
leuC1	870.544	2.03774	0.246154	8.27831	1.25e-16	1.24e-15
livF_18	66.5767	2.95393	0.358926	8.22993	1.87e-16	1.85e-15
LUAb4p_03709	137.183	3.6689	0.44822	8.18548	2.71e-16	2.67e-15
LUAb4p_00705	134.794	2.57698	0.316113	8.15208	3.58e-16	3.5e-15
acpP_2	42.7032	3.86459	0.474161	8.15037	3.63e-16	3.54e-15
LUAb4p_05630	840.952	2.66084	0.327142	8.13359	4.17e-16	4.05e-15
fecI_4	37.6709	4.07111	0.500716	8.13059	4.27e-16	4.14e-15
rpmJ	222.965	4.08429	0.502613	8.12612	4.43e-16	4.29e-15
metN_2	46.4509	5.05799	0.623239	8.11566	4.83e-16	4.67e-15
LUAb4p_02057	168.122	2.53877	0.313554	8.09676	5.64e-16	5.44e-15
yhaJ_2	94.6751	2.43634	0.300997	8.09423	5.76e-16	5.55e-15
rpmD	59.2515	3.33805	0.412534	8.09156	5.89e-16	5.66e-15
LUAb4p_01291	53.1993	3.80522	0.470679	8.08453	6.24e-16	5.99e-15
degA_2	32.3362	3.93092	0.487837	8.05786	7.76e-16	7.42e-15
gci_2	65.7715	3.89084	0.483018	8.05526	7.93e-16	7.57e-15
LUAb4p_02202	30.9798	4.56469	0.566794	8.05353	8.04e-16	7.66e-15
amiD_3	127.579	2.69673	0.334862	8.05327	8.06e-16	7.67e-15
pdxI	308.707	2.02261	0.25156	8.04024	8.97e-16	8.51e-15
LUAb4p_00874	144.365	2.24742	0.279825	8.03153	9.63e-16	9.13e-15
LUAb4p_05583	272.412	2.79783	0.349558	8.00392	1.21e-15	1.14e-14
LUAb4p_02492	70.6015	2.82158	0.352741	7.99902	1.25e-15	1.19e-14
LUAb4p_02547	74.4113	4.59325	0.574321	7.99769	1.27e-15	1.2e-14
lon2	6775.26	2.56301	0.321228	7.9788	1.48e-15	1.39e-14
shlB_1	163.011	3.56006	0.446848	7.96705	1.63e-15	1.52e-14
ansA_1	178.54	2.17607	0.274627	7.92374	2.3e-15	2.14e-14
sctS	90.0279	9.82685	1.24103	7.9183	2.41e-15	2.22e-14
exoY	157.646	3.20111	0.405758	7.88922	3.04e-15	2.8e-14
LUAb4p_03441	348.955	2.01666	0.255745	7.88543	3.13e-15	2.87e-14
glnP_2	418.559	2.44103	0.310192	7.86944	3.56e-15	3.25e-14
LUAb4p_00375	41.9238	9.67756	1.23084	7.86257	3.76e-15	3.43e-14
amtB_1	98.743	2.27792	0.289766	7.86125	3.8e-15	3.46e-14
LUAb4p_02837	229.907	2.55989	0.325866	7.85565	3.98e-15	3.61e-14
LUAb4p_00882	163.467	2.00686	0.256512	7.82363	5.13e-15	4.62e-14
icaB_1	29.2982	3.81546	0.488334	7.81322	5.57e-15	5e-14
ufaA1	57.6484	4.73995	0.60676	7.8119	5.63e-15	5.04e-14
LUAb4p_03710	103.2	3.45723	0.445915	7.75312	8.97e-15	7.99e-14
paaF_1	46.446	3.07392	0.396983	7.7432	9.69e-15	8.6e-14
ttgF_2	92.1184	2.37047	0.306651	7.73018	1.07e-14	9.5e-14
LUAb4p_01098	99.6541	2.91646	0.377406	7.72764	1.1e-14	9.67e-14
nicC	442.9	2.31733	0.299994	7.7246	1.12e-14	9.89e-14
btuD_26	428.467	2.71134	0.353846	7.66247	1.82e-14	1.58e-13
LUAb4p_02447	443.917	2.06165	0.270827	7.61243	2.69e-14	2.3e-13
LUAb4p_01657	309.973	2.31864	0.305482	7.59011	3.2e-14	2.71e-13
sfnC_1	55.5793	3.22715	0.425506	7.58426	3.34e-14	2.82e-13
degP_1	292.967	2.79402	0.3689	7.57391	3.62e-14	3.04e-13
cynR_12	81.5871	2.50183	0.333239	7.50762	6.02e-14	5e-13
LUAb4p_02734	129.733	2.43964	0.326033	7.48281	7.27e-14	6.01e-13
shlB_3	37.166	5.04959	0.675825	7.47174	7.91e-14	6.51e-13
LUAb4p_00048	145.773	2.17618	0.29314	7.42371	1.14e-13	9.28e-13
lgrE	40.155	4.88774	0.658856	7.41852	1.18e-13	9.63e-13
LUAb4p_00103	211.346	2.56609	0.34619	7.41239	1.24e-13	1.01e-12
LUAb4p_02696	53.0234	4.3335	0.585676	7.39914	1.37e-13	1.11e-12
paaZ_1	29.4355	5.3958	0.729232	7.39929	1.37e-13	1.11e-12
dadA1_3	1790.41	2.15435	0.294614	7.31245	2.62e-13	2.08e-12
LUAb4p_03167	92.3553	2.08703	0.28633	7.28889	3.13e-13	2.46e-12
LUAb4p_00165	22.962	4.76737	0.654893	7.27961	3.35e-13	2.62e-12
LUAb4p_04322	513.836	2.03544	0.280655	7.25245	4.09e-13	3.19e-12
LUAb4p_02265	51.3427	3.10604	0.428797	7.24361	4.37e-13	3.4e-12
udh_2	106.181	2.50519	0.345986	7.24072	4.46e-13	3.47e-12
LUAb4p_05104	59.5106	4.15406	0.573952	7.23765	4.57e-13	3.54e-12
dasC	289.171	2.74747	0.381028	7.21067	5.57e-13	4.31e-12
LUAb4p_04653	116.663	2.0692	0.287759	7.19074	6.44e-13	4.97e-12
LUAb4p_02264	265.339	2.10545	0.2955	7.12506	1.04e-12	7.93e-12
LUAb4p_01320	149.082	2.72103	0.383241	7.10004	1.25e-12	9.46e-12
LUAb4p_05317	185.4	2.60396	0.367022	7.09485	1.29e-12	9.8e-12
cutM	88.8294	2.92411	0.412608	7.08691	1.37e-12	1.04e-11
LUAb4p_04349	1121.84	2.39411	0.33945	7.05292	1.75e-12	1.31e-11
LUAb4p_02216	431.861	2.2502	0.322985	6.96689	3.24e-12	2.4e-11
LUAb4p_03973	205.254	2.7243	0.3911	6.96575	3.27e-12	2.41e-11
LUAb4p_04062	202.446	2.16706	0.311503	6.95678	3.48e-12	2.57e-11
LUAb4p_02695	27.3328	4.41728	0.635783	6.94779	3.71e-12	2.72e-11
LUAb4p_04197	159.372	3.21717	0.46426	6.92967	4.22e-12	3.08e-11
fhuA_3	53.5984	2.58189	0.373506	6.91257	4.76e-12	3.47e-11
bepA_2	35.7329	7.58626	1.10134	6.88822	5.65e-12	4.1e-11
fdx_2	77.113	2.89642	0.42404	6.83052	8.46e-12	6.06e-11
prpD_4	53.0138	2.83637	0.415379	6.82838	8.59e-12	6.14e-11
yisK_1	26.0214	4.74518	0.696677	6.81116	9.68e-12	6.9e-11
catD_1	136.441	2.33784	0.344547	6.78526	1.16e-11	8.2e-11
livH_19	179.317	2.32855	0.343311	6.78263	1.18e-11	8.33e-11
LUAb4p_00556	112.259	2.08445	0.311121	6.69978	2.09e-11	1.45e-10
LUAb4p_05342	1074.79	2.08347	0.311741	6.68335	2.34e-11	1.61e-10
pqiB	32.6749	2.92685	0.440996	6.6369	3.2e-11	2.2e-10
artQ	67.6437	2.11498	0.31873	6.63564	3.23e-11	2.21e-10
LUAb4p_03750	2685.97	2.07206	0.315213	6.57353	4.91e-11	3.32e-10
hctB	14278.2	2.13044	0.325249	6.55018	5.75e-11	3.85e-10
pgrR_2	189.957	2.29576	0.350695	6.54631	5.9e-11	3.94e-10
LUAb4p_01167	44.4358	2.44009	0.374126	6.52211	6.93e-11	4.58e-10
rpmC	86.3604	2.63065	0.407089	6.46209	1.03e-10	6.74e-10
yhcG_4	84.2093	2.86153	0.443942	6.44573	1.15e-10	7.49e-10
LUAb4p_01599	705.759	2.88446	0.449202	6.4213	1.35e-10	8.75e-10
LUAb4p_03749	112.903	2.21499	0.345748	6.40636	1.49e-10	9.63e-10
todT	19.5676	4.37012	0.682788	6.4004	1.55e-10	9.98e-10
LUAb4p_04853	1073.44	2.58907	0.404759	6.39658	1.59e-10	1.02e-09
LUAb4p_02407	63.6235	2.19438	0.343109	6.39557	1.6e-10	1.03e-09
LUAb4p_02363	37.2362	3.24161	0.508159	6.37912	1.78e-10	1.14e-09
LUAb4p_02420	28.9495	3.05834	0.479499	6.3782	1.79e-10	1.14e-09
LUAb4p_04734	122.911	2.00903	0.316807	6.34149	2.28e-10	1.44e-09
LUAb4p_01170	55.9628	2.27057	0.3582	6.33883	2.32e-10	1.46e-09
tam_2	37.6172	4.35048	0.687633	6.32675	2.5e-10	1.57e-09
LUAb4p_01593	28.2431	2.97391	0.471317	6.30979	2.79e-10	1.74e-09
LUAb4p_02408	33.8734	2.62676	0.417365	6.29367	3.1e-10	1.93e-09
nicF_1	225.947	2.08809	0.332106	6.28744	3.23e-10	2e-09
LUAb4p_00772	26.2503	3.25566	0.517848	6.2869	3.24e-10	2e-09
shlB_2	21.4291	3.97599	0.633353	6.27769	3.44e-10	2.11e-09
LUAb4p_03340	18.1466	4.83707	0.771251	6.27172	3.57e-10	2.19e-09
LUAb4p_00863	364.492	2.89359	0.462549	6.25574	3.96e-10	2.41e-09
gsiB_9	1243.17	2.33591	0.373708	6.25062	4.09e-10	2.49e-09
infA_2	550.802	2.49276	0.401116	6.21457	5.15e-10	3.11e-09
ygiD	24.8376	3.18353	0.512552	6.21115	5.26e-10	3.17e-09
benM_2	60.5985	2.28821	0.368634	6.20726	5.39e-10	3.25e-09
dltA_1	237.997	2.41383	0.390099	6.18775	6.1e-10	3.65e-09
LUAb4p_02556	45.7128	2.20999	0.357709	6.17818	6.48e-10	3.86e-09
LUAb4p_04321	454.411	2.07477	0.337056	6.15557	7.48e-10	4.41e-09
LUAb4p_00388	6348.04	2.16032	0.351649	6.14341	8.08e-10	4.76e-09
LUAb4p_04984	111.572	3.5543	0.578626	6.14265	8.12e-10	4.77e-09
LUAb4p_00014	30.0622	3.71548	0.604983	6.14146	8.18e-10	4.8e-09
LUAb4p_02764	96.8971	2.08276	0.340829	6.11086	9.91e-10	5.79e-09
LUAb4p_02406	21.2449	3.8076	0.625431	6.08796	1.14e-09	6.65e-09
aas	1334.14	2.10026	0.347036	6.052	1.43e-09	8.26e-09
LUAb4p_00823	59.7998	2.6367	0.436341	6.04276	1.51e-09	8.73e-09
birA_1	33.9642	2.3782	0.394578	6.0272	1.67e-09	9.56e-09
LUAb4p_05251	56.5202	2.66718	0.442978	6.02101	1.73e-09	9.91e-09
sodB	260.892	2.25679	0.374989	6.01829	1.76e-09	1.01e-08
fabG_14	60.5331	2.25723	0.375286	6.0147	1.8e-09	1.03e-08
aspT_3	75.1785	3.563	0.593018	6.00825	1.88e-09	1.07e-08
ompA_2	134.226	2.22991	0.371244	6.0066	1.89e-09	1.07e-08
LUAb4p_00174	655.094	2.11423	0.352486	5.99805	2e-09	1.13e-08
LUAb4p_03811	583.118	2.02759	0.34145	5.93818	2.88e-09	1.59e-08
LUAb4p_05321	139.759	2.23353	0.376334	5.93497	2.94e-09	1.62e-08
LUAb4p_01942	125.426	2.23185	0.376696	5.92481	3.13e-09	1.72e-08
LUAb4p_02883	84.8234	2.34306	0.395692	5.92142	3.19e-09	1.76e-08
ucpA_3	40.5327	2.6823	0.455316	5.89107	3.84e-09	2.09e-08
atoE	101.226	2.16044	0.367437	5.87976	4.11e-09	2.24e-08
ves	36.9342	3.34753	0.571332	5.85916	4.65e-09	2.5e-08
kipR_2	67.8804	2.22705	0.380766	5.84888	4.95e-09	2.66e-08
ohrB_3	44.7679	2.25953	0.387489	5.83122	5.5e-09	2.94e-08
mtcA2	124.555	2.05795	0.355156	5.79449	6.85e-09	3.63e-08
LUAb4p_03791	17.7911	4.27267	0.738101	5.78874	7.09e-09	3.75e-08
LUAb4p_01269	342.265	2.02301	0.35016	5.77738	7.59e-09	4e-08
LUAb4p_00842	27.3026	2.87019	0.49757	5.76842	8e-09	4.21e-08
uhpA	97.5343	2.22132	0.386405	5.74868	8.99e-09	4.71e-08
LUAb4p_02954	55.9598	2.13723	0.373822	5.71723	1.08e-08	5.64e-08
LUAb4p_00152	33.284	2.50274	0.437997	5.71406	1.1e-08	5.72e-08
LUAb4p_03707	67.3381	2.62046	0.458714	5.71262	1.11e-08	5.76e-08
LUAb4p_04992	21.5552	3.23101	0.565725	5.71127	1.12e-08	5.8e-08
LUAb4p_01939	196.486	2.24361	0.394545	5.68659	1.3e-08	6.65e-08
fptA_1	64.6243	2.33442	0.411244	5.67648	1.37e-08	7.02e-08
msrB_1	22.08	3.50195	0.620004	5.64827	1.62e-08	8.23e-08
msmX	26.5653	2.6689	0.472881	5.64391	1.66e-08	8.41e-08
LUAb4p_05003	73.8472	2.09109	0.372238	5.61761	1.94e-08	9.69e-08
hdeA	175.995	2.16708	0.386916	5.60091	2.13e-08	1.06e-07
LUAb4p_01375	64.6222	3.15758	0.56828	5.55638	2.75e-08	1.36e-07
ttuB_2	44.7101	2.37399	0.427285	5.55598	2.76e-08	1.36e-07
LUAb4p_05638	1015.36	2.14365	0.386958	5.53974	3.03e-08	1.48e-07
LUAb4p_02799	211.197	2.7411	0.497266	5.51233	3.54e-08	1.72e-07
cidA	393.77	2.42615	0.440969	5.50185	3.76e-08	1.81e-07
glpR	287.496	2.50371	0.45643	5.48542	4.12e-08	1.98e-07
yhcG_2	63.5784	2.40152	0.439136	5.46874	4.53e-08	2.17e-07
LUAb4p_04803	31.9037	2.67962	0.491011	5.45735	4.83e-08	2.3e-07
LUAb4p_03706	117.556	2.52626	0.463392	5.45166	4.99e-08	2.38e-07
LUAb4p_05105	35.7563	2.99685	0.550286	5.44599	5.15e-08	2.45e-07
efeU	128.148	2.13977	0.393144	5.44271	5.25e-08	2.49e-07
LUAb4p_03907	47.6857	3.4929	0.641799	5.44236	5.26e-08	2.49e-07
LUAb4p_03271	12.5433	4.47114	0.822312	5.43727	5.41e-08	2.56e-07
LUAb4p_00774	25.7119	2.99061	0.551894	5.41881	6e-08	2.83e-07
LUAb4p_02558	26.3934	2.99321	0.558774	5.35674	8.47e-08	3.92e-07
LUAb4p_05184	49.9799	2.10971	0.397858	5.30267	1.14e-07	5.2e-07
LUAb4p_03625	20.2747	3.4372	0.648245	5.30231	1.14e-07	5.21e-07
yhdN_1	29.9989	2.53075	0.477657	5.29825	1.17e-07	5.31e-07
LUAb4p_05368	38.8716	2.14576	0.40507	5.29726	1.18e-07	5.34e-07
LUAb4p_03892	33.5853	2.18728	0.414576	5.27596	1.32e-07	5.95e-07
LUAb4p_00314	44.8303	2.03734	0.387834	5.25313	1.5e-07	6.69e-07
catC	30.1018	2.60756	0.496951	5.24711	1.55e-07	6.91e-07
LUAb4p_01099	41.6305	2.9404	0.567241	5.1837	2.18e-07	9.57e-07
cysA_3	34.8681	2.2019	0.428597	5.13747	2.78e-07	1.2e-06
LUAb4p_04731	12.3981	3.53759	0.68987	5.12791	2.93e-07	1.26e-06
LUAb4p_04621	12.4694	3.82559	0.749719	5.10271	3.35e-07	1.44e-06
LUAb4p_01643	28.6267	2.35675	0.465612	5.06162	4.16e-07	1.77e-06
farB_2	292.266	2.46398	0.487098	5.05849	4.23e-07	1.8e-06
sctR	381.56	5.79424	1.14861	5.04456	4.55e-07	1.93e-06
livF_19	215.767	2.29652	0.455817	5.03825	4.7e-07	1.99e-06
LUAb4p_02934	24.9973	2.29879	0.456727	5.03318	4.82e-07	2.04e-06
tauD_1	33.848	2.08219	0.413756	5.0324	4.84e-07	2.05e-06
mqsA_1	10.695	4.17361	0.836681	4.98829	6.09e-07	2.55e-06
LUAb4p_04053	27.9642	2.14604	0.430749	4.98211	6.29e-07	2.63e-06
LUAb4p_04320	138.513	2.12194	0.43381	4.89141	1e-06	4.08e-06
fbpC	20.3554	2.41133	0.495714	4.86435	1.15e-06	4.65e-06
LUAb4p_02544	31.6732	2.27411	0.468771	4.85123	1.23e-06	4.97e-06
LUAb4p_02735	25.2783	2.18217	0.455198	4.79389	1.64e-06	6.51e-06
lgrD	102.441	2.48211	0.519272	4.77997	1.75e-06	6.95e-06
yfcG_3	223.837	2.30462	0.48216	4.77979	1.75e-06	6.95e-06
LUAb4p_04680	17.3934	2.52762	0.530681	4.76297	1.91e-06	7.52e-06
LUAb4p_04319	196.595	2.16939	0.45615	4.75586	1.98e-06	7.77e-06
LUAb4p_05322	44.6625	2.15931	0.455334	4.74224	2.11e-06	8.27e-06
ala_3	43.0437	2.24098	0.474808	4.71977	2.36e-06	9.17e-06
LUAb4p_04981	10.0525	3.63779	0.774181	4.69889	2.62e-06	1.01e-05
LUAb4p_02409	39.9453	2.08009	0.44806	4.64244	3.44e-06	1.32e-05
LUAb4p_04498	24.4633	2.05259	0.44291	4.63432	3.58e-06	1.37e-05
mipA	16.6617	3.32289	0.727479	4.56767	4.93e-06	1.85e-05
LUAb4p_02416	44.9561	2.0123	0.441512	4.55773	5.17e-06	1.93e-05
LUAb4p_04623	24.0594	2.12551	0.469865	4.52367	6.08e-06	2.25e-05
LUAb4p_02262	12.2336	3.01447	0.667751	4.51436	6.35e-06	2.34e-05
wcaJ	19.4713	3.3825	0.749473	4.51317	6.39e-06	2.35e-05
LUAb4p_00492	9.32022	4.02843	0.895182	4.50013	6.79e-06	2.48e-05
LUAb4p_02190	26.2545	2.30675	0.513321	4.49378	7e-06	2.55e-05
LUAb4p_02008	8.14603	4.36421	0.973245	4.48418	7.32e-06	2.67e-05
LUAb4p_05103	37.5111	2.65569	0.596806	4.44985	8.59e-06	3.1e-05
LUAb4p_04496	23.7543	2.13909	0.481281	4.44458	8.81e-06	3.17e-05
blc_1	30.7597	2.99791	0.678037	4.42146	9.8e-06	3.5e-05
ttuC'	15.6452	2.80698	0.635555	4.41659	1e-05	3.57e-05
LUAb4p_00494	6.80679	6.13476	1.40792	4.35731	1.32e-05	4.6e-05
LUAb4p_03435	54.0025	2.11747	0.488568	4.33403	1.46e-05	5.08e-05
fhuA_1	15.0419	2.49781	0.576562	4.33224	1.48e-05	5.1e-05
LUAb4p_00532	9.92049	4.084	0.94671	4.31388	1.6e-05	5.53e-05
pntA	18.7582	2.78858	0.647541	4.30642	1.66e-05	5.71e-05
emrA_2	459.289	2.0331	0.474153	4.28786	1.8e-05	6.16e-05
LUAb4p_04991	10.1996	3.50736	0.82154	4.26925	1.96e-05	6.65e-05
vapC_2	8.20924	4.86863	1.14526	4.25111	2.13e-05	7.16e-05
fabG_19	17.9953	2.64169	0.627196	4.21191	2.53e-05	8.39e-05
hdfR_10	19.2148	2.28373	0.543855	4.19916	2.68e-05	8.82e-05
LUAb4p_02693	14.051	3.41227	0.817778	4.17262	3.01e-05	9.86e-05
LUAb4p_04505	21.0048	2.38453	0.571554	4.17202	3.02e-05	9.88e-05
ydcV_2	18.5105	3.13441	0.752498	4.16534	3.11e-05	0.000101487
yhcG_1	8.25549	3.80673	0.917347	4.14972	3.33e-05	0.000108355
LUAb4p_01093	23.2101	2.03705	0.49341	4.12851	3.65e-05	0.000117899
LUAb4p_00282	16.4262	2.88753	0.700356	4.12295	3.74e-05	0.000120575
bepD	20.2375	3.54324	0.864543	4.0984	4.16e-05	0.000133263
LUAb4p_00868	12.7483	2.82158	0.690417	4.08678	4.37e-05	0.000139481
LUAb4p_03532	8.59245	3.21327	0.789221	4.07144	4.67e-05	0.000148154
fabG_7	15.0714	2.29687	0.571681	4.01774	5.88e-05	0.000183834
LUAb4p_02548	18.3644	2.4236	0.603364	4.01681	5.9e-05	0.000184462
LUAb4p_02863	9.34185	3.70173	0.925013	4.00181	6.29e-05	0.000195573
aspT_4	53.8204	5.228	1.30877	3.9946	6.48e-05	0.000201074
LUAb4p_03588	8.39203	4.51291	1.13163	3.98798	6.66e-05	0.000206206
LUAb4p_01508	6.27987	4.45438	1.12289	3.96688	7.28e-05	0.000224226
sugB_2	21.7211	2.28576	0.577913	3.95519	7.65e-05	0.000234319
pncC_2	24.4835	2.00968	0.51013	3.93955	8.16e-05	0.00024919
yfdE_2	70.4427	2.43956	0.620072	3.93431	8.34e-05	0.000254409
LUAb4p_00820	12.2174	3.18593	0.812432	3.92148	8.8e-05	0.000267627
fecI_1	19.2217	2.13752	0.549208	3.89201	9.94e-05	0.000300122
paaZ_2	8.12522	3.93015	1.01222	3.8827	0.000103302	0.000310955
LUAb4p_04198	89.7842	2.00902	0.521463	3.85266	0.00011684	0.000348911
LUAb4p_03704	5.56702	4.9389	1.28932	3.83061	0.000127825	0.000378708
LUAb4p_02864	8.8701	2.85256	0.747596	3.81564	0.000135832	0.000400537
LUAb4p_03118	11.3122	2.74871	0.721688	3.80873	0.000139684	0.000410822
LUAb4p_01871	40.3329	2.20692	0.580601	3.8011	0.000144054	0.000422572
LUAb4p_01147	584.953	2.97568	0.787468	3.7788	0.000157587	0.000458695
LUAb4p_03464	19.1532	2.26453	0.601168	3.76688	0.000165299	0.000479163
LUAb4p_03758	38.1646	2.46411	0.660035	3.73331	0.000188982	0.000542519
algA_1	19.0188	2.36637	0.63894	3.70358	0.000212575	0.000602637
LUAb4p_01092	8.16045	3.74955	1.01853	3.68134	0.000232007	0.000653723
prpD2_2	20.3036	2.09395	0.582289	3.59606	0.00032307	0.000891169
