# Supplementary material for: A type III secretion system is required for Bordetella atropi invasion of host cells in vivo
Source: PLoS Pathog. 2026 Feb 13;22(2):e1013949. doi: 10.1371/journal.ppat.1013949 (PMC12923130; doi:10.1371/journal.ppat.1013949)
Supplement: S2 Table — (XLSX) [file ppat.1013949.s005.xlsx]

## Sheet: Down4FC_in vivo_padj1e-3
gene	baseMean	log2FoldChange	lfcSE	stat	pvalue	padj
LUAb4p_04167	13022.1	-4.96678	0.249575	-19.901	3.99e-88	2.85e-86
ectA	1302.61	-3.87195	0.212327	-18.2358	2.68e-74	1.39e-72
nanT_2	1080.54	-4.96625	0.305531	-16.2545	2.08e-59	8.37e-58
LUAb4p_03600	2532.64	-4.15398	0.268408	-15.4764	5.01e-54	1.72e-52
cspA_4	2202.77	-3.59812	0.235851	-15.2559	1.5e-52	4.88e-51
LUAb4p_02593	471.617	-5.76854	0.389457	-14.8117	1.23e-49	3.61e-48
xecA1	2405.57	-4.85759	0.336975	-14.4153	4.15e-47	1.15e-45
LUAb4p_03115	540.394	-3.8379	0.270196	-14.2041	8.64e-46	2.3e-44
gsiA_11	1069.45	-4.12715	0.299273	-13.7906	2.9e-43	7.35e-42
LUAb4p_03691	2818.73	-3.17122	0.230608	-13.7516	4.98e-43	1.25e-41
LUAb4p_02399	2740.44	-2.81256	0.207904	-13.5281	1.07e-41	2.57e-40
cydA_2	501.995	-5.5856	0.427686	-13.0601	5.57e-39	1.26e-37
ppiC	3737.33	-2.95427	0.228411	-12.934	2.89e-38	6.37e-37
yhdW_3	302.084	-4.28245	0.331608	-12.9142	3.74e-38	8.15e-37
LUAb4p_00689	831.613	-4.82365	0.37915	-12.7223	4.45e-37	9.43e-36
ompW	406.431	-5.0217	0.399832	-12.5595	3.53e-36	7.39e-35
hemF_1	344.785	-4.21326	0.337662	-12.4778	9.87e-36	2.03e-34
LUAb4p_02383	1218.74	-3.07965	0.251339	-12.253	1.62e-34	3.22e-33
LUAb4p_03569	444.016	-3.04382	0.250144	-12.1683	4.59e-34	8.98e-33
cydB_1	346.377	-5.00112	0.413447	-12.0962	1.11e-33	2.15e-32
gsiB_8	3631.49	-4.40911	0.368401	-11.9682	5.21e-33	9.97e-32
rpsT	6977.51	-2.83287	0.241065	-11.7515	6.94e-32	1.3e-30
nikB	309.415	-3.85117	0.33048	-11.6533	2.21e-31	4.13e-30
LUAb4p_02596	317.205	-7.29988	0.626664	-11.6488	2.33e-31	4.33e-30
gsiB_11	998.608	-2.95022	0.255224	-11.5594	6.62e-31	1.21e-29
LUAb4p_03111	281.482	-3.33866	0.291076	-11.4701	1.87e-30	3.35e-29
acdA_1	6152.35	-2.54073	0.221816	-11.4542	2.24e-30	4e-29
gsiC_12	339.999	-4.78822	0.419892	-11.4034	4.02e-30	7.11e-29
hmp_1	594.437	-4.59523	0.408992	-11.2355	2.73e-29	4.81e-28
LUAb4p_03971	596.517	-3.02853	0.272699	-11.1058	1.18e-28	2.03e-27
ttuB_4	192.424	-4.09175	0.370157	-11.0541	2.09e-28	3.58e-27
murR	337.794	-3.18837	0.294142	-10.8396	2.24e-27	3.73e-26
LUAb4p_03114	1091.47	-3.51772	0.325365	-10.8116	3.03e-27	5e-26
flhC	480.107	-2.62249	0.24286	-10.7984	3.5e-27	5.74e-26
cydX	139.98	-4.78293	0.445514	-10.7358	6.92e-27	1.11e-25
trxA	3393.03	-2.30214	0.214953	-10.71	9.14e-27	1.46e-25
metE	16660.1	-3.96906	0.3715	-10.6839	1.21e-26	1.92e-25
ilvX	500.724	-2.35198	0.2209	-10.6473	1.8e-26	2.83e-25
LUAb4p_04606	186.281	-4.0131	0.379725	-10.5684	4.17e-26	6.42e-25
LUAb4p_01909	173.709	-3.65488	0.346513	-10.5476	5.21e-26	7.99e-25
gsiD_10	142.794	-3.90701	0.37105	-10.5296	6.31e-26	9.59e-25
LUAb4p_03944	1942.01	-2.28944	0.218027	-10.5007	8.57e-26	1.29e-24
opuBA	814.46	-2.61652	0.249263	-10.497	8.91e-26	1.34e-24
livH_14	458.604	-3.04569	0.294735	-10.3337	4.96e-25	7.2e-24
gsiD_7	281.976	-4.46946	0.434341	-10.2902	7.8e-25	1.12e-23
hxuB	198.663	-3.58835	0.349175	-10.2766	8.98e-25	1.29e-23
rpmE2	1364.54	-2.81224	0.275446	-10.2097	1.79e-24	2.55e-23
LUAb4p_02581	486.191	-2.16223	0.21287	-10.1575	3.07e-24	4.35e-23
rplN	2298.36	-2.3746	0.234684	-10.1183	4.58e-24	6.48e-23
siaP_1	593.97	-2.13595	0.212527	-10.0502	9.16e-24	1.29e-22
rplQ	9428.48	-3.51181	0.349705	-10.0422	9.94e-24	1.4e-22
rnpA	401.21	-2.27377	0.229311	-9.91566	3.56e-23	4.92e-22
livH_8	323.792	-3.36826	0.339776	-9.91319	3.65e-23	5.02e-22
iaaA	739.884	-3.40904	0.344895	-9.88429	4.87e-23	6.64e-22
LUAb4p_04564	365.679	-4.58241	0.466371	-9.82569	8.73e-23	1.18e-21
rplS	10267.6	-2.80961	0.287384	-9.77648	1.42e-22	1.9e-21
arnT_1	149.129	-3.32195	0.342178	-9.70826	2.78e-22	3.71e-21
pepX	308.745	-2.33318	0.240328	-9.7083	2.78e-22	3.71e-21
epsF	398.155	-2.07468	0.217517	-9.53798	1.46e-21	1.88e-20
rplC	5922.1	-2.27843	0.239107	-9.52893	1.59e-21	2.04e-20
yjhH	331.37	-2.70319	0.285518	-9.46768	2.86e-21	3.66e-20
ydhC	214.172	-2.73132	0.289332	-9.44011	3.72e-21	4.74e-20
rplL	6009.77	-3.14469	0.334774	-9.39348	5.8e-21	7.34e-20
LUAb4p_01850	818.183	-2.14924	0.229264	-9.37454	6.95e-21	8.73e-20
LUAb4p_04269	435.611	-2.31347	0.248433	-9.31228	1.25e-20	1.56e-19
srp54	207.656	-2.56204	0.275444	-9.30146	1.39e-20	1.73e-19
aatB_2	101.548	-3.87995	0.417809	-9.28643	1.6e-20	1.97e-19
LUAb4p_04828	133.823	-3.94036	0.424373	-9.28513	1.62e-20	1.99e-19
rpsO	2271.08	-2.76772	0.298658	-9.26718	1.91e-20	2.34e-19
hbpA_1	293.617	-2.41197	0.265362	-9.08936	9.96e-20	1.19e-18
flhD	1531.93	-2.44644	0.270118	-9.05696	1.34e-19	1.58e-18
LUAb4p_04410	268.239	-2.34503	0.25992	-9.02214	1.84e-19	2.17e-18
tgnC_4	281.91	-2.78797	0.3094	-9.01092	2.04e-19	2.39e-18
LUAb4p_00301	124.448	-3.52277	0.391801	-8.99124	2.44e-19	2.85e-18
glpC	232.623	-3.03387	0.33744	-8.99085	2.45e-19	2.86e-18
ectB	3321.1	-3.15886	0.352174	-8.96959	2.98e-19	3.46e-18
LUAb4p_02384	1386.39	-2.43534	0.27271	-8.93015	4.25e-19	4.9e-18
gsiA_14	820.629	-2.91744	0.327029	-8.92102	4.62e-19	5.31e-18
LUAb4p_03108	138.775	-3.9289	0.442147	-8.88596	6.34e-19	7.19e-18
LUAb4p_00483	251.217	-2.44973	0.279021	-8.77972	1.64e-18	1.84e-17
LUAb4p_00115	346.424	-2.30927	0.264181	-8.74125	2.31e-18	2.56e-17
dadA_3	525.181	-2.40937	0.27862	-8.64752	5.26e-18	5.71e-17
LUAb4p_03023	178.631	-2.34164	0.270945	-8.64248	5.5e-18	5.96e-17
LUAb4p_03884	372.348	-2.88951	0.335299	-8.61772	6.83e-18	7.37e-17
ahcY	9095.29	-2.897	0.337466	-8.58458	9.12e-18	9.78e-17
nqrF_1	164.607	-2.59224	0.301983	-8.58405	9.16e-18	9.8e-17
LUAb4p_05305	488.745	-2.25965	0.263346	-8.58055	9.44e-18	1.01e-16
LUAb4p_02143	205.329	-2.92465	0.341427	-8.56597	1.07e-17	1.14e-16
rplI	1219.55	-2.46003	0.288044	-8.54045	1.34e-17	1.41e-16
sgrR_2	102.283	-3.03873	0.3569	-8.51425	1.68e-17	1.76e-16
LUAb4p_04093	2962.95	-2.23948	0.263208	-8.50839	1.76e-17	1.85e-16
hsrA_4	161.597	-2.41426	0.285037	-8.46999	2.45e-17	2.56e-16
amiE	662.941	-2.68479	0.317876	-8.44603	3.01e-17	3.13e-16
dppD	85.8364	-3.80668	0.451676	-8.42788	3.52e-17	3.63e-16
LUAb4p_01719	75.4323	-4.3329	0.515243	-8.40943	4.12e-17	4.23e-16
LUAb4p_03051	94.8586	-3.16325	0.376696	-8.39735	4.57e-17	4.68e-16
pcaB_1	110.936	-3.68366	0.438848	-8.39392	4.7e-17	4.8e-16
hisC_8	166.436	-2.63611	0.31484	-8.37287	5.62e-17	5.72e-16
livF_8	160.423	-2.58649	0.309466	-8.35792	6.38e-17	6.45e-16
yaeQ	296.647	-2.42958	0.290834	-8.35385	6.61e-17	6.67e-16
LUAb4p_02142	123.853	-2.76916	0.33234	-8.33232	7.93e-17	7.96e-16
appB	101.015	-3.38824	0.407497	-8.31475	9.19e-17	9.2e-16
rdpA_1	333.978	-2.49267	0.300712	-8.28923	1.14e-16	1.14e-15
LUAb4p_03105	107.403	-2.88264	0.348331	-8.27558	1.28e-16	1.27e-15
LUAb4p_03113	278.971	-2.96241	0.35995	-8.23004	1.87e-16	1.85e-15
yhdY_1	80.4854	-4.02371	0.490355	-8.20572	2.29e-16	2.26e-15
motA	626.853	-2.90933	0.355233	-8.18993	2.61e-16	2.57e-15
LUAb4p_03112	85.9132	-4.0893	0.500413	-8.17184	3.04e-16	2.98e-15
dgcN	179.089	-2.11577	0.260099	-8.13445	4.14e-16	4.02e-15
betI_2	200.37	-2.62811	0.325741	-8.0681	7.14e-16	6.84e-15
LUAb4p_03856	141.415	-3.51684	0.440535	-7.98311	1.43e-15	1.34e-14
isdG	270.311	-2.11153	0.264931	-7.97009	1.59e-15	1.49e-14
ppsC_4	518.147	-2.14383	0.26986	-7.94424	1.95e-15	1.82e-14
siaT_2	299.746	-2.08064	0.262584	-7.92371	2.31e-15	2.14e-14
tcyC_2	200.303	-2.37588	0.299883	-7.92269	2.32e-15	2.15e-14
ectD_2	3966.26	-2.52459	0.318681	-7.92199	2.34e-15	2.16e-14
btuD_9	167.23	-2.48107	0.314612	-7.88613	3.12e-15	2.86e-14
LUAb4p_04096	251.077	-2.10341	0.266748	-7.88537	3.14e-15	2.87e-14
ispB	535.376	-2.18758	0.277752	-7.87603	3.38e-15	3.09e-14
bioM	126.108	-2.47427	0.315201	-7.84981	4.17e-15	3.78e-14
LUAb4p_00180	942.821	-2.12395	0.27402	-7.75108	9.11e-15	8.11e-14
LUAb4p_04737	223.713	-2.27015	0.294055	-7.72018	1.16e-14	1.02e-13
tap_2	155.737	-3.40437	0.441666	-7.70802	1.28e-14	1.12e-13
livH_7	106.221	-3.13702	0.407073	-7.7063	1.3e-14	1.13e-13
LUAb4p_03133	643.105	-2.15564	0.280174	-7.69395	1.43e-14	1.24e-13
cheZ	137.559	-2.54175	0.332507	-7.64421	2.1e-14	1.81e-13
kdgR_3	125.719	-2.34479	0.306992	-7.63797	2.21e-14	1.9e-13
ppsC_2	134.485	-3.37045	0.442003	-7.6254	2.43e-14	2.09e-13
LUAb4p_04604	345.928	-2.18803	0.287155	-7.61967	2.54e-14	2.18e-13
fliF	155.094	-2.69997	0.354998	-7.6056	2.84e-14	2.42e-13
LUAb4p_04243	499.013	-2.27861	0.300076	-7.59344	3.12e-14	2.64e-13
LUAb4p_00785	136.763	-2.6981	0.355564	-7.58822	3.24e-14	2.74e-13
gsiB_7	175.071	-2.39168	0.315181	-7.58827	3.24e-14	2.74e-13
LUAb4p_04316	63.8797	-4.66708	0.615452	-7.58317	3.37e-14	2.84e-13
LUAb4p_00277	1085.94	-2.16216	0.286037	-7.55903	4.06e-14	3.4e-13
livF_14	541.995	-2.27111	0.301465	-7.53358	4.94e-14	4.13e-13
kdgR_5	129.768	-2.93167	0.389342	-7.52982	5.08e-14	4.24e-13
lolD_2	52.4752	-4.25773	0.565603	-7.52778	5.16e-14	4.3e-13
LUAb4p_00284	120.333	-2.77106	0.368639	-7.517	5.6e-14	4.66e-13
cheB_3	96.0416	-2.96678	0.396601	-7.48051	7.4e-14	6.11e-13
apc3_1	142.209	-2.68532	0.361304	-7.43231	1.07e-13	8.71e-13
LUAb4p_02386	187.181	-2.545	0.343833	-7.40185	1.34e-13	1.09e-12
mcbR_3	542.281	-2.20739	0.298418	-7.39697	1.39e-13	1.12e-12
LUAb4p_04949	283.318	-2.05884	0.279385	-7.36916	1.72e-13	1.38e-12
tap_3	232.402	-2.73618	0.372901	-7.33757	2.18e-13	1.74e-12
dmlR_6	214.543	-2.0507	0.280592	-7.30847	2.7e-13	2.14e-12
LUAb4p_01303	99.6408	-2.51464	0.344627	-7.29668	2.95e-13	2.33e-12
cheR_2	68.7296	-3.31817	0.455042	-7.29202	3.05e-13	2.41e-12
LUAb4p_02662	369.221	-2.30431	0.316283	-7.28558	3.2e-13	2.51e-12
LUAb4p_01989	825.338	-2.24122	0.308305	-7.2695	3.61e-13	2.82e-12
bacC_2	519.621	-2.15539	0.299343	-7.20041	6e-13	4.64e-12
LUAb4p_00235	56.8167	-3.30504	0.45976	-7.18862	6.54e-13	5.04e-12
gcvA_2	93.2505	-2.65192	0.369377	-7.17943	7e-13	5.38e-12
ccoP	614.579	-6.10648	0.850789	-7.17743	7.1e-13	5.45e-12
eamB	84.0428	-2.71049	0.378586	-7.15952	8.1e-13	6.21e-12
LUAb4p_04212	144.265	-2.19607	0.309144	-7.1037	1.21e-12	9.22e-12
gsiC_11	91.2619	-2.78218	0.393475	-7.07079	1.54e-12	1.16e-11
putA	3748.22	-2.02163	0.28615	-7.06492	1.61e-12	1.21e-11
cspV	8448.02	-2.50202	0.354215	-7.06357	1.62e-12	1.22e-11
LUAb4p_00668	561.505	-2.83583	0.401798	-7.05786	1.69e-12	1.27e-11
cheR_1	112.891	-2.08847	0.296773	-7.03725	1.96e-12	1.46e-11
amiC_2	250.263	-2.17292	0.309226	-7.02696	2.11e-12	1.57e-11
LUAb4p_02319	84.8291	-2.83857	0.405693	-6.99684	2.62e-12	1.95e-11
cheA	327.591	-2.49994	0.357322	-6.99633	2.63e-12	1.95e-11
flhA	194.28	-2.48505	0.357941	-6.94264	3.85e-12	2.82e-11
btuD_11	253.619	-2.41473	0.348345	-6.93198	4.15e-12	3.03e-11
motB_1	279.669	-2.56331	0.371905	-6.89237	5.49e-12	3.99e-11
dadX_1	160.327	-2.0209	0.2934	-6.88786	5.66e-12	4.11e-11
LUAb4p_02433	106.243	-2.17013	0.315778	-6.87233	6.32e-12	4.56e-11
flhB	92.1763	-2.66613	0.392674	-6.78968	1.12e-11	7.97e-11
LUAb4p_03041	134.419	-2.25376	0.332074	-6.7869	1.15e-11	8.12e-11
LUAb4p_04184	115.825	-2.30884	0.340977	-6.77124	1.28e-11	8.99e-11
LUAb4p_02228	98.3095	-2.66252	0.393579	-6.76488	1.33e-11	9.36e-11
LUAb4p_03109	45.3548	-3.66156	0.546098	-6.70495	2.01e-11	1.4e-10
LUAb4p_01253	108.382	-2.01977	0.302169	-6.68424	2.32e-11	1.61e-10
flgB	96.6155	-3.74827	0.560797	-6.68383	2.33e-11	1.61e-10
hcnB_3	105.785	-2.20024	0.331644	-6.63434	3.26e-11	2.23e-10
LUAb4p_02325	93.9409	-2.08893	0.314884	-6.63399	3.27e-11	2.23e-10
patA_1	118.257	-2.16582	0.326791	-6.62754	3.41e-11	2.33e-10
LUAb4p_04180	611.968	-2.00444	0.302822	-6.6192	3.61e-11	2.46e-10
lcdH	243.794	-2.16423	0.330024	-6.55779	5.46e-11	3.67e-10
rpsC	4935.2	-2.27114	0.347605	-6.53369	6.42e-11	4.26e-10
potA_5	82.2153	-2.50212	0.383524	-6.52403	6.84e-11	4.53e-10
sgrR_1	83.7609	-2.1817	0.335675	-6.49943	8.06e-11	5.3e-10
ccoN1	896.81	-5.10462	0.788502	-6.47382	9.56e-11	6.26e-10
sgaA_2	50.8946	-2.88598	0.44619	-6.46805	9.93e-11	6.5e-10
LUAb4p_01137	79.9935	-3.37358	0.523186	-6.44814	1.13e-10	7.38e-10
clpV1_2	945.705	-2.01892	0.316018	-6.38863	1.67e-10	1.07e-09
LUAb4p_03116	216.625	-2.23661	0.350978	-6.37251	1.86e-10	1.19e-09
ddpF_1	58.4506	-2.53904	0.399154	-6.36105	2e-10	1.28e-09
LUAb4p_02063	39.0709	-4.74698	0.74872	-6.34013	2.3e-10	1.45e-09
LUAb4p_02432	99.6474	-2.52819	0.400457	-6.31327	2.73e-10	1.71e-09
LUAb4p_03624	446.012	-2.04515	0.325711	-6.27905	3.41e-10	2.1e-09
LUAb4p_04337	672.445	-2.30398	0.367534	-6.26876	3.64e-10	2.23e-09
nirQ	264.484	-2.82878	0.452826	-6.24696	4.19e-10	2.55e-09
oqxB5	52.4966	-3.01573	0.483174	-6.24149	4.33e-10	2.63e-09
gsiC_10	51.5284	-3.0598	0.491871	-6.22073	4.95e-10	3e-09
LUAb4p_01293	77.5095	-2.61538	0.421404	-6.20634	5.42e-10	3.26e-09
bcr	177.212	-2.06638	0.334329	-6.18066	6.38e-10	3.8e-09
glnQ_8	117.214	-3.10375	0.508697	-6.10137	1.05e-09	6.13e-09
flgJ	55.5142	-3.16539	0.521321	-6.07186	1.26e-09	7.33e-09
gsiA_9	90.4746	-2.0008	0.330468	-6.05445	1.41e-09	8.14e-09
slyX	104.219	-2.22454	0.36806	-6.04397	1.5e-09	8.67e-09
LUAb4p_00802	44.922	-2.94706	0.487929	-6.03994	1.54e-09	8.87e-09
uvrD_2	369.974	-2.1756	0.363912	-5.97837	2.25e-09	1.26e-08
cheY_2	60.0838	-2.86201	0.479781	-5.96525	2.44e-09	1.36e-08
LUAb4p_04919	69.6157	-2.45703	0.41192	-5.96484	2.45e-09	1.36e-08
LUAb4p_00488	192.28	-2.07376	0.351178	-5.90515	3.52e-09	1.93e-08
motB_2	64.8365	-2.6793	0.454446	-5.89574	3.73e-09	2.04e-08
aat	69.3985	-2.03383	0.34899	-5.82775	5.62e-09	3e-08
gltC_5	41.3476	-2.7565	0.473081	-5.82671	5.65e-09	3.01e-08
bacC_1	279.808	-2.37067	0.417814	-5.67399	1.4e-08	7.12e-08
catM_2	62.4294	-2.67787	0.473796	-5.65196	1.59e-08	8.07e-08
tar	209.818	-2.22074	0.394694	-5.6265	1.84e-08	9.23e-08
LUAb4p_00233	20.1186	-6.95005	1.25214	-5.55054	2.85e-08	1.4e-07
fnr	293.802	-2.53909	0.45795	-5.54448	2.95e-08	1.45e-07
LUAb4p_01001	56.0324	-2.4966	0.451289	-5.53214	3.16e-08	1.55e-07
LUAb4p_05218	31.829	-4.11645	0.745259	-5.52351	3.32e-08	1.62e-07
LUAb4p_01138	97.2962	-2.40349	0.43593	-5.51348	3.52e-08	1.71e-07
LUAb4p_03054	41.6825	-2.78021	0.50473	-5.50831	3.62e-08	1.75e-07
bepA_4	257.187	-2.52985	0.461041	-5.48725	4.08e-08	1.96e-07
LUAb4p_03106	26.2437	-4.10641	0.748439	-5.48663	4.1e-08	1.97e-07
ligK_2	52.7823	-2.18288	0.401586	-5.43565	5.46e-08	2.58e-07
LUAb4p_02404	48.5664	-2.22011	0.408987	-5.42832	5.69e-08	2.69e-07
LUAb4p_04489	39.7139	-2.67831	0.495523	-5.40502	6.48e-08	3.03e-07
livF_5	115.029	-2.00768	0.373088	-5.38124	7.4e-08	3.45e-07
LUAb4p_05345	46.9755	-2.55525	0.474993	-5.37956	7.47e-08	3.47e-07
gsiA_1	84.2785	-2.00323	0.374891	-5.34349	9.12e-08	4.2e-07
fliP_2	38.4803	-2.99256	0.563084	-5.31459	1.07e-07	4.89e-07
bmr3_1	561.766	-2.19725	0.418799	-5.24654	1.55e-07	6.92e-07
LUAb4p_02536	34.8274	-2.62952	0.503673	-5.22068	1.78e-07	7.91e-07
LUAb4p_01630	111.627	-2.01158	0.387901	-5.18583	2.15e-07	9.47e-07
ybaQ	40.6706	-2.32707	0.449149	-5.18107	2.21e-07	9.69e-07
LUAb4p_04115	54.9959	-2.11973	0.412202	-5.14244	2.71e-07	1.17e-06
nucM	90.4554	-2.40074	0.467293	-5.13755	2.78e-07	1.2e-06
bioB	48.4744	-2.27273	0.451393	-5.03493	4.78e-07	2.02e-06
LUAb4p_03529	209.055	-2.31465	0.473643	-4.8869	1.02e-06	4.17e-06
flgC	59.9413	-2.5851	0.540451	-4.78322	1.73e-06	6.86e-06
LUAb4p_02598	156.947	-4.58641	0.963537	-4.75998	1.94e-06	7.62e-06
LUAb4p_03107	77.9486	-2.08703	0.450326	-4.63448	3.58e-06	1.37e-05
nylA	63.6267	-2.11319	0.46251	-4.56896	4.9e-06	1.84e-05
fliO	18.214	-3.99323	0.886416	-4.50492	6.64e-06	2.43e-05
livF_6	46.7474	-2.23519	0.501224	-4.45946	8.22e-06	2.97e-05
hdfR_13	44.4513	-2.06332	0.462874	-4.45763	8.29e-06	3e-05
LUAb4p_00592	180.626	-5.14472	1.16004	-4.43496	9.21e-06	3.3e-05
LUAb4p_02599	18.4173	-4.94456	1.1172	-4.42585	9.61e-06	3.43e-05
LUAb4p_04610	35.7526	-2.0928	0.472862	-4.42581	9.61e-06	3.43e-05
flgE	175.029	-2.32581	0.528949	-4.39704	1.1e-05	3.89e-05
pcaR_2	31.779	-2.14146	0.49103	-4.36116	1.29e-05	4.52e-05
LUAb4p_04502	25.82	-2.75925	0.646222	-4.26981	1.96e-05	6.64e-05
LUAb4p_00354	22.2319	-2.97025	0.700062	-4.24283	2.21e-05	7.4e-05
lptB_4	25.6629	-2.42674	0.581634	-4.17227	3.02e-05	9.87e-05
LUAb4p_01133	1106.05	-2.05864	0.49612	-4.14947	3.33e-05	0.00010841
hcnC_1	31.6273	-2.14948	0.523204	-4.1083	3.99e-05	0.000127897
LUAb4p_01443	24.2866	-2.13617	0.526872	-4.05445	5.03e-05	0.000158631
LUAb4p_04956	21.9003	-2.201	0.551151	-3.99347	6.51e-05	0.000201815
LUAb4p_03063	96.2117	-2.1354	0.547884	-3.89754	9.72e-05	0.000294231
fabH_1	38.0696	-2.01078	0.523944	-3.83778	0.000124152	0.000368795
LUAb4p_01544	9.52123	-4.91365	1.29463	-3.79541	0.000147402	0.000431358
gsiD_5	11.0822	-3.60976	0.991647	-3.64017	0.00027246	0.000759362
